# Supplementary material for: The Sino-Himalayan flora evolved from lowland biomes dominated by tropical floristic elements
Source: BMC Biol. 2023 Oct 31;21:239. doi: 10.1186/s12915-023-01746-4 (PMC10617089; doi:10.1186/s12915-023-01746-4)
Supplement: Supplementary file 2 — Additional file 2. List of endemic genera and species of the Sino-Himalayan flora. [file 12915_2023_1746_MOESM2_ESM.xlsx]

## Sheet: endemic genera
	genus	family
1	Acanthocalyx	Caprifoliaceae
2	Acanthochlamys	Velloziaceae
3	Acroglochin	Amaranthaceae
4	Acronema	Apiaceae
5	Actinocarya	Boraginaceae
6	Alcimandra	Magnoliaceae
7	Anemoclema	Ranunculaceae
8	Anisadenia	Linaceae
9	Anisodus	Solanaceae
10	Archiatriplex	Amaranthaceae
11	Arcuatopterus	Apiaceae
12	Asteropyrum	Ranunculaceae
13	Baimashania	Brassicaceae
14	Beesia	Ranunculaceae
15	Berneuxia	Diapensiaceae
16	Biswarea	Cucurbitaceae
17	Brachystemma	Caryophyllaceae
18	Briggsiopsis	Gesneriaceae
19	Bulleyia	Orchidaceae
20	Calathodes	Ranunculaceae
21	Campylandra	Asparagaceae
22	Cautleya	Zingiberaceae
23	Cavea	Asteraceae
24	Chamaesium	Apiaceae
25	Chionocharis	Boraginaceae
26	Clarkella	Rubiaceae
27	Cochlianthus	Fabaceae
28	Corallodiscus	Gesneriaceae
29	Craniotome	Lamiaceae
30	Craspedolobium	Fabaceae
31	Crawfurdia	Gentianaceae
32	Cremanthodium	Asteraceae
33	Cyananthus	Campanulaceae
34	Cyclorhiza	Apiaceae
35	Dactylicapnos	Papaveraceae
36	Davidia	Nyssaceae
37	Decaisnea	Lardizabalaceae
38	Dichotomanthes	Rosaceae
39	Dickinsia	Apiaceae
40	Dicranostigma	Papaveraceae
41	Dipentodon	Dipentodontaceae
42	Diphylax	Orchidaceae
43	Diplarche	Ericaceae
44	Diplomeris	Orchidaceae
45	Diuranthera	Asparagaceae
46	Dobinea	Anacardiaceae
47	Docynia	Rosaceae
48	Dodecadenia	Lauraceae
49	Dolomiaea	Asteraceae
50	Dubyaea	Asteraceae
51	Duthiea	Poaceae
52	Edgaria	Cucurbitaceae
53	Eriophyton	Lamiaceae
54	Faberia	Asteraceae
55	Fargesia	Poaceae
56	Formania	Asteraceae
57	Gaoligongshania	Poaceae
58	Haplosphaera	Apiaceae
59	Harrysmithia	Apiaceae
60	Hemiphragma	Plantaginaceae
61	Hemipilia	Orchidaceae
62	Hemipiliopsis	Orchidaceae
63	Hemsleya	Cucurbitaceae
64	Herpetospermum	Cucurbitaceae
65	Himalrandia	Rubiaceae
66	Holocheila	Lamiaceae
67	Homocodon	Campanulaceae
68	Indofevillea	Cucurbitaceae
69	Jaeschkea	Gentianaceae
70	Kingdonia	Circaeasteraceae
71	Lamiophlomis	Lamiaceae
72	Lancea	Mazaceae
73	Leptocodon	Campanulaceae
74	Leucosceptrum	Lamiaceae
75	Leycesteria	Caprifoliaceae
76	Lomatogoniopsis	Gentianaceae
77	Loxostigma	Gesneriaceae
78	Luculia	Rubiaceae
79	Maddenia	Rosaceae
80	Meconopsis	Papaveraceae
81	Meeboldia	Apiaceae
82	Megacodon	Gentianaceae
83	Melanosciadium	Apiaceae
84	Merrilliopanax	Araliaceae
85	Metaeritrichium	Boraginaceae
86	Microcaryum	Boraginaceae
87	Microula	Boraginaceae
88	Milula	Amaryllidaceae
89	Monomeria	Orchidaceae
90	Musella	Musaceae
91	Nannoglottis	Asteraceae
92	Nardostachys	Caprifoliaceae
93	Nayariophyton	Malvaceae
94	Neohymenopogon	Rubiaceae
95	Nomocharis	Liliaceae
96	Notochaete	Lamiaceae
97	Nouelia	Asteraceae
98	Omphalogramma	Primulaceae
99	Oreosolen	Scrophulariaceae
100	Orthoraphium	Poaceae
101	Parapteropyrum	Polygonaceae
102	Parasassafras	Lauraceae
103	Parepigynum	Apocynaceae
104	Pegaeophyton	Brassicaceae
105	Penkimia	Orchidaceae
106	Physospermopsis	Apiaceae
107	Piptanthus	Fabaceae
108	Platycraspedum	Brassicaceae
109	Platystemma	Gesneriaceae
110	Pomatosace	Primulaceae
111	Psammosilene	Caryophyllaceae
112	Pyrgophyllum	Zingiberaceae
113	Reinwardtia	Linaceae
114	Rhabdothamnopsis	Gesneriaceae
115	Risleya	Orchidaceae
116	Roscoea	Zingiberaceae
117	Rubiteucris	Lamiaceae
118	Salweenia	Fabaceae
119	Scrofella	Plantaginaceae
120	Sinocarum	Apiaceae
121	Sinochasea	Poaceae
122	Sinocrassula	Crassulaceae
123	Sinolimprichtia	Apiaceae
124	Sinopodophyllum	Berberidaceae
125	Sinosassafras	Lauraceae
126	Siphocranion	Lamiaceae
127	Skapanthus	Lamiaceae
128	Smithorchis	Orchidaceae
129	Solms-laubachia	Brassicaceae
130	Soroseris	Asteraceae
131	Souliea	Ranunculaceae
132	Spenceria	Rosaceae
133	Syncalathium	Asteraceae
134	Synotis	Asteraceae
135	Tangtsinia	Orchidaceae
136	Tetracentron	Trochodendraceae
137	Theropogon	Asparagaceae
138	Tibetia	Fabaceae
139	Tongoloa	Apiaceae
140	Toricellia	Torricelliaceae
141	Trailliaedoxa	Rubiaceae
142	Tremacron	Gesneriaceae
143	Tricarpelema	Commelinaceae
144	Veratrilla	Gentianaceae
145	Ypsilandra	Melanthiaceae

## Sheet: endemic species
	species	family	genus
1	Abelia forrestii	Caprifoliaceae	Abelia
2	Acacia teniana	Fabaceae	Acacia
3	Acacia yunnanensis	Fabaceae	Acacia
4	Acer chienii	Sapindaceae	Acer
5	Acer forrestii	Sapindaceae	Acer
6	Acer laxiflorum	Sapindaceae	Acer
7	Acer pentaphyllum	Sapindaceae	Acer
8	Acer yangbiense	Sapindaceae	Acer
9	Aconitum contortum	Ranunculaceae	Aconitum
10	Aconitum delavayi	Ranunculaceae	Aconitum
11	Aconitum gymnandrum	Ranunculaceae	Aconitum
12	Aconitum rockii	Ranunculaceae	Aconitum
13	Aconitum stapfianum	Ranunculaceae	Aconitum
14	Acronema astrantiifolium	Apiaceae	Acronema
15	Acronema schneideri	Apiaceae	Acronema
16	Actinidia glaucocallosa	Actinidiaceae	Actinidia
17	Actinidia grandiflora	Actinidiaceae	Actinidia
18	Actinidia suberifolia	Actinidiaceae	Actinidia
19	Actinidia venosa	Actinidiaceae	Actinidia
20	Adenophora coelestis	Campanulaceae	Adenophora
21	Adenophora jasionifolia	Campanulaceae	Adenophora
22	Adenophora liliifolioides	Campanulaceae	Adenophora
23	Adoxa omeiensis	Adoxaceae	Adoxa
24	Ainsliaea fulvipes	Asteraceae	Ainsliaea
25	Ainsliaea macrocephala	Asteraceae	Ainsliaea
26	Ainsliaea yunnanensis	Asteraceae	Ainsliaea
27	Ajania salicifolia	Asteraceae	Ajania
28	Aletris megalantha	Nartheciaceae	Aletris
29	Aletris yaanica	Nartheciaceae	Aletris
30	Allium changduense	Amaryllidaceae	Allium
31	Allium chienchuanense	Amaryllidaceae	Allium
32	Allium forrestii	Amaryllidaceae	Allium
33	Allium guanxianense	Amaryllidaceae	Allium
34	Allium kingdonii	Amaryllidaceae	Allium
35	Allium mairei	Amaryllidaceae	Allium
36	Allium maowenense	Amaryllidaceae	Allium
37	Allium nanodes	Amaryllidaceae	Allium
38	Allium omeiense	Amaryllidaceae	Allium
39	Allium xiangchengense	Amaryllidaceae	Allium
40	Allium xichuanense	Amaryllidaceae	Allium
41	Alnus ferdinandi-coburgii	Betulaceae	Alnus
42	Altingia yunnanensis	Altingiaceae	Altingia
43	Amitostigma basifoliatum	Orchidaceae	Amitostigma
44	Amitostigma faberi	Orchidaceae	Amitostigma
45	Amitostigma farreri	Orchidaceae	Amitostigma
46	Amitostigma hemipilioides	Orchidaceae	Amitostigma
47	Amitostigma papilionaceum	Orchidaceae	Amitostigma
48	Amitostigma physoceras	Orchidaceae	Amitostigma
49	Amitostigma simplex	Orchidaceae	Amitostigma
50	Amitostigma tetralobum	Orchidaceae	Amitostigma
51	Amitostigma tibeticum	Orchidaceae	Amitostigma
52	Amitostigma trifurcatum	Orchidaceae	Amitostigma
53	Amitostigma yuanum	Orchidaceae	Amitostigma
54	Amomum subcapitatum	Zingiberaceae	Amomum
55	Amomum verrucosum	Zingiberaceae	Amomum
56	Amorphophallus albus	Araceae	Amorphophallus
57	Amorphophallus xiei	Araceae	Amorphophallus
58	Ampelopsis acutidentata	Vitaceae	Ampelopsis
59	Amphicarpaea ferruginea	Fabaceae	Amphicarpaea
60	Amygdalus tangutica	Rosaceae	Amygdalus
61	Anaphalis gracilis	Asteraceae	Anaphalis
62	Anaphalis likiangensis	Asteraceae	Anaphalis
63	Ancylostemon mairei	Gesneriaceae	Ancylostemon
64	Androcorys oxysepalus	Orchidaceae	Androcorys
65	Androsace bulleyana	Primulaceae	Androsace
66	Androsace elatior	Primulaceae	Androsace
67	Androsace forrestiana	Primulaceae	Androsace
68	Androsace limprichtii	Primulaceae	Androsace
69	Androsace minor	Primulaceae	Androsace
70	Androsace spinulifera	Primulaceae	Androsace
71	Androsace stenophylla	Primulaceae	Androsace
72	Androsace sublanata	Primulaceae	Androsace
73	Anemoclema glaucifolium	Ranunculaceae	Anemoclema
74	Anemone delavayi	Ranunculaceae	Anemone
75	Angelica apaensis	Apiaceae	Angelica
76	Angelica kangdingensis	Apiaceae	Angelica
77	Angelica likiangensis	Apiaceae	Angelica
78	Angelica longipes	Apiaceae	Angelica
79	Angelica omeiensis	Apiaceae	Angelica
80	Angelica pseudoselinum	Apiaceae	Angelica
81	Angelica sinensis	Apiaceae	Angelica
82	Anisodus acutangulus	Solanaceae	Anisodus
83	Anisodus carniolicoides	Solanaceae	Anisodus
84	Anoectochilus emeiensis	Orchidaceae	Anoectochilus
85	Apios delavayi	Fabaceae	Apios
86	Aquilegia rockii	Ranunculaceae	Aquilegia
87	Aralia apioides	Araliaceae	Aralia
88	Archiatriplex nanpinensis	Amaranthaceae	Archiatriplex
89	Arcuatopterus thalictroideus	Apiaceae	Arcuatopterus
90	Arenaria baxoiensis	Caryophyllaceae	Arenaria
91	Arenaria pogonantha	Caryophyllaceae	Arenaria
92	Arenaria roseiflora	Caryophyllaceae	Arenaria
93	Arenaria trichophora	Caryophyllaceae	Arenaria
94	Arisaema bonatianum	Araceae	Arisaema
95	Aristolochia delavayi	Aristolochiaceae	Aristolochia
96	Aristolochia kunmingensis	Aristolochiaceae	Aristolochia
97	Aristolochia utriformis	Aristolochiaceae	Aristolochia
98	Arundinaria faberi	Poaceae	Arundinaria
99	Asarum crispulatum	Aristolochiaceae	Asarum
100	Asarum porphyronotum	Aristolochiaceae	Asarum
101	Aster tongolensis	Asteraceae	Aster
102	Baimashania pulvinata	Brassicaceae	Baimashania
103	Bambusa intermedia	Poaceae	Bambusa
104	Begonia cucurbitifolia	Begoniaceae	Begonia
105	Begonia daweishanensis	Begoniaceae	Begonia
106	Begonia hekouensis	Begoniaceae	Begonia
107	Begonia huangii	Begoniaceae	Begonia
108	Begonia longistyla	Begoniaceae	Begonia
109	Begonia mengtzeana	Begoniaceae	Begonia
110	Begonia platycarpa	Begoniaceae	Begonia
111	Begonia purpureofolia	Begoniaceae	Begonia
112	Begonia ruboides	Begoniaceae	Begonia
113	Begonia zhengyiana	Begoniaceae	Begonia
114	Berberis deinacantha	Berberidaceae	Berberis
115	Berberis dumicola	Berberidaceae	Berberis
116	Berberis fallax	Berberidaceae	Berberis
117	Berberis ferdinandi-coburgii	Berberidaceae	Berberis
118	Berberis grodtmanniana	Berberidaceae	Berberis
119	Berberis gyalaica	Berberidaceae	Berberis
120	Berberis lecomtei	Berberidaceae	Berberis
121	Berberis minutiflora	Berberidaceae	Berberis
122	Berberis papillifera	Berberidaceae	Berberis
123	Berberis replicata	Berberidaceae	Berberis
124	Berberis tsarongensis	Berberidaceae	Berberis
125	Bergenia emeiensis	Saxifragaceae	Bergenia
126	Bupleurum chaishoui	Apiaceae	Bupleurum
127	Bupleurum microcephalum	Apiaceae	Bupleurum
128	Bupleurum petiolulatum	Apiaceae	Bupleurum
129	Bupleurum polyclonum	Apiaceae	Bupleurum
130	Bupleurum rockii	Apiaceae	Bupleurum
131	Bupleurum wenchuanense	Apiaceae	Bupleurum
132	Bupleurum yunnanense	Apiaceae	Bupleurum
133	Calanthe arcuata	Orchidaceae	Calanthe
134	Calanthe sinica	Orchidaceae	Calanthe
135	Camellia crassicolumna	Theaceae	Camellia
136	Camellia grandibracteata	Theaceae	Camellia
137	Campanula crenulata	Campanulaceae	Campanula
138	Caragana bicolor	Fabaceae	Caragana
139	Caragana changduensis	Fabaceae	Caragana
140	Caragana franchetiana	Fabaceae	Caragana
141	Cardamine microzyga	Brassicaceae	Cardamine
142	Cardamine repens	Brassicaceae	Cardamine
143	Carex dielsiana	Cyperaceae	Carex
144	Carex polymascula	Cyperaceae	Carex
145	Carex schneideri	Cyperaceae	Carex
146	Carpinus monbeigiana	Betulaceae	Carpinus
147	Caryodaphnopsis henryi	Lauraceae	Caryodaphnopsis
148	Caryopteris forrestii	Lamiaceae	Caryopteris
149	Caryopteris glutinosa	Lamiaceae	Caryopteris
150	Caryopteris trichosphaera	Lamiaceae	Caryopteris
151	Castanopsis megaphylla	Fagaceae	Castanopsis
152	Castanopsis remotidenticulata	Fagaceae	Castanopsis
153	Cephalanthera humilis	Orchidaceae	Cephalanthera
154	Cephalostachyum chinense	Poaceae	Cephalostachyum
155	Cerasus henryi	Rosaceae	Cerasus
156	Cerasus patentipila	Rosaceae	Cerasus
157	Cerasus pleiocerasus	Rosaceae	Cerasus
158	Cerasus serrula	Rosaceae	Cerasus
159	Ceratostigma minus	Plumbaginaceae	Ceratostigma
160	Ceratostigma willmottianum	Plumbaginaceae	Ceratostigma
161	Chaenomeles thibetica	Rosaceae	Chaenomeles
162	Chesneya polystichoides	Fabaceae	Chesneya
163	Chimaphila monticola	Ericaceae	Chimaphila
164	Chimonanthus campanulatus	Calycanthaceae	Chimonanthus
165	Chimonocalamus longiusculus	Poaceae	Chimonocalamus
166	Chimonocalamus pallens	Poaceae	Chimonocalamus
167	Cinnamomum contractum	Lauraceae	Cinnamomum
168	Cinnamomum longepaniculatum	Lauraceae	Cinnamomum
169	Cinnamomum pittosporoides	Lauraceae	Cinnamomum
170	Cleisostoma longioperculatum	Orchidaceae	Cleisostoma
171	Cleisostoma medogense	Orchidaceae	Cleisostoma
172	Clematis delavayi	Ranunculaceae	Clematis
173	Clerodendrum yunnanense	Lamiaceae	Clerodendrum
174	Clinopodium discolor	Lamiaceae	Clinopodium
175	Codonopsis alpina	Campanulaceae	Codonopsis
176	Codonopsis bulleyana	Campanulaceae	Codonopsis
177	Codonopsis canescens	Campanulaceae	Codonopsis
178	Codonopsis chlorocodon	Campanulaceae	Codonopsis
179	Codonopsis cordifolioidea	Campanulaceae	Codonopsis
180	Codonopsis deltoidea	Campanulaceae	Codonopsis
181	Codonopsis graminifolia	Campanulaceae	Codonopsis
182	Codonopsis hirsuta	Campanulaceae	Codonopsis
183	Codonopsis meleagris	Campanulaceae	Codonopsis
184	Codonopsis micrantha	Campanulaceae	Codonopsis
185	Codonopsis rosulata	Campanulaceae	Codonopsis
186	Codonopsis subglobosa	Campanulaceae	Codonopsis
187	Codonopsis subscaposa	Campanulaceae	Codonopsis
188	Comastoma cyananthiflorum	Gentianaceae	Comastoma
189	Comastoma traillianum	Gentianaceae	Comastoma
190	Coptis quinquesecta	Ranunculaceae	Coptis
191	Coptis teeta	Ranunculaceae	Coptis
192	Cornus multinervosa	Cornaceae	Cornus
193	Corydalis bulleyana	Papaveraceae	Corydalis
194	Corydalis elata	Papaveraceae	Corydalis
195	Corydalis flexuosa	Papaveraceae	Corydalis
196	Corydalis foetida	Papaveraceae	Corydalis
197	Corydalis mucronipetala	Papaveraceae	Corydalis
198	Corylopsis willmottiae	Hamamelidaceae	Corylopsis
199	Corylopsis yunnanensis	Hamamelidaceae	Corylopsis
200	Corylus yunnanensis	Betulaceae	Corylus
201	Cotinus nana	Anacardiaceae	Cotinus
202	Cotoneaster coriaceus	Rosaceae	Cotoneaster
203	Cotoneaster harrysmithii	Rosaceae	Cotoneaster
204	Cotoneaster hebephyllus	Rosaceae	Cotoneaster
205	Cotoneaster obscurus	Rosaceae	Cotoneaster
206	Cotoneaster pannosus	Rosaceae	Cotoneaster
207	Cotoneaster reticulatus	Rosaceae	Cotoneaster
208	Cotoneaster subadpressus	Rosaceae	Cotoneaster
209	Cotoneaster wardii	Rosaceae	Cotoneaster
210	Crataegus chungtienensis	Rosaceae	Crataegus
211	Crawfurdia delavayi	Gentianaceae	Crawfurdia
212	Crepidium bahanense	Orchidaceae	Crepidium
213	Cyananthus delavayi	Campanulaceae	Cyananthus
214	Cyananthus fasciculatus	Campanulaceae	Cyananthus
215	Cyananthus flavus	Campanulaceae	Cyananthus
216	Cyananthus formosus	Campanulaceae	Cyananthus
217	Cyananthus lichiangensis	Campanulaceae	Cyananthus
218	Cyananthus longiflorus	Campanulaceae	Cyananthus
219	Cyananthus sericeus	Campanulaceae	Cyananthus
220	Cyclobalanopsis glaucoides	Fagaceae	Cyclobalanopsis
221	Cyclorhiza waltonii	Apiaceae	Cyclorhiza
222	Cymbidium maguanense	Orchidaceae	Cymbidium
223	Cynoglossum triste	Boraginaceae	Cynoglossum
224	Cypripedium bardolphianum	Orchidaceae	Cypripedium
225	Cypripedium farreri	Orchidaceae	Cypripedium
226	Cypripedium margaritaceum	Orchidaceae	Cypripedium
227	Cypripedium palangshanense	Orchidaceae	Cypripedium
228	Cypripedium subtropicum	Orchidaceae	Cypripedium
229	Daphne longilobata	Thymelaeaceae	Daphne
230	Delphinium batangense	Ranunculaceae	Delphinium
231	Delphinium beesianum	Ranunculaceae	Delphinium
232	Delphinium ceratophorum	Ranunculaceae	Delphinium
233	Delphinium delavayi	Ranunculaceae	Delphinium
234	Delphinium dolichocentroides	Ranunculaceae	Delphinium
235	Delphinium forrestii	Ranunculaceae	Delphinium
236	Delphinium muliense	Ranunculaceae	Delphinium
237	Delphinium omeiense	Ranunculaceae	Delphinium
238	Delphinium pachycentrum	Ranunculaceae	Delphinium
239	Delphinium pseudohamatum	Ranunculaceae	Delphinium
240	Delphinium pycnocentrum	Ranunculaceae	Delphinium
241	Delphinium smithianum	Ranunculaceae	Delphinium
242	Delphinium souliei	Ranunculaceae	Delphinium
243	Delphinium spirocentrum	Ranunculaceae	Delphinium
244	Delphinium taliense	Ranunculaceae	Delphinium
245	Delphinium tatsienense	Ranunculaceae	Delphinium
246	Delphinium thibeticum	Ranunculaceae	Delphinium
247	Delphinium tongolense	Ranunculaceae	Delphinium
248	Delphinium trichophorum	Ranunculaceae	Delphinium
249	Dendrobium xichouense	Orchidaceae	Dendrobium
250	Dendrocalamus bambusoides	Poaceae	Dendrocalamus
251	Dendrocalamus tibeticus	Poaceae	Dendrocalamus
252	Desideria baiogoinensis	Brassicaceae	Desideria
253	Desmos saccopetaloides	Annonaceae	Desmos
254	Deutzia bomiensis	Hydrangeaceae	Deutzia
255	Deutzia breviloba	Hydrangeaceae	Deutzia
256	Deutzia calycosa	Hydrangeaceae	Deutzia
257	Deutzia crassidentata	Hydrangeaceae	Deutzia
258	Deutzia crassifolia	Hydrangeaceae	Deutzia
259	Deutzia longifolia	Hydrangeaceae	Deutzia
260	Deutzia monbeigii	Hydrangeaceae	Deutzia
261	Deutzia muliensis	Hydrangeaceae	Deutzia
262	Deutzia nanchuanensis	Hydrangeaceae	Deutzia
263	Deutzia rehderiana	Hydrangeaceae	Deutzia
264	Deutzia squamosa	Hydrangeaceae	Deutzia
265	Deutzia subulata	Hydrangeaceae	Deutzia
266	Deutzia zhongdianensis	Hydrangeaceae	Deutzia
267	Deyeuxia flaccida	Poaceae	Deyeuxia
268	Deyeuxia mazzettii	Poaceae	Deyeuxia
269	Deyeuxia nyingchiensis	Poaceae	Deyeuxia
270	Deyeuxia sichuanensis	Poaceae	Deyeuxia
271	Dichocarpum carinatum	Ranunculaceae	Dichocarpum
272	Dichocarpum trifoliolatum	Ranunculaceae	Dichocarpum
273	Dichotomanthes tristaniicarpa	Rosaceae	Dichotomanthes
274	Dichroa yunnanensis	Hydrangeaceae	Dichroa
275	Didymocarpus purpureobracteatus	Gesneriaceae	Didymocarpus
276	Dioscorea aspersa	Dioscoreaceae	Dioscorea
277	Dioscorea nitens	Dioscoreaceae	Dioscorea
278	Dioscorea sinoparviflora	Dioscoreaceae	Dioscorea
279	Diospyros kintungensis	Ebenaceae	Diospyros
280	Diospyros punctilimba	Ebenaceae	Diospyros
281	Diphylax contigua	Orchidaceae	Diphylax
282	Diphylax uniformis	Orchidaceae	Diphylax
283	Dipteronia dyeriana	Sapindaceae	Dipteronia
284	Disporopsis undulata	Asparagaceae	Disporopsis
285	Diuranthera major	Asparagaceae	Diuranthera
286	Diuranthera minor	Asparagaceae	Diuranthera
287	Dobinea delavayi	Anacardiaceae	Dobinea
288	Docynia delavayi	Rosaceae	Docynia
289	Dolomiaea souliei	Asteraceae	Dolomiaea
290	Dracocephalum forrestii	Lamiaceae	Dracocephalum
291	Drepanostachyum fractiflexum	Poaceae	Drepanostachyum
292	Drepanostachyum semiorbiculatum	Poaceae	Drepanostachyum
293	Dubyaea emeiensis	Asteraceae	Dubyaea
294	Dubyaea glaucescens	Asteraceae	Dubyaea
295	Duhaldea pterocaula	Asteraceae	Duhaldea
296	Dysosma delavayi	Berberidaceae	Dysosma
297	Dysosma tsayuensis	Berberidaceae	Dysosma
298	Elatostema crassiusculum	Urticaceae	Elatostema
299	Elatostema longibracteatum	Urticaceae	Elatostema
300	Elsholtzia bodinieri	Lamiaceae	Elsholtzia
301	Elsholtzia capituligera	Lamiaceae	Elsholtzia
302	Elsholtzia cephalantha	Lamiaceae	Elsholtzia
303	Elsholtzia eriocalyx	Lamiaceae	Elsholtzia
304	Elsholtzia glabra	Lamiaceae	Elsholtzia
305	Elsholtzia luteola	Lamiaceae	Elsholtzia
306	Elsholtzia ochroleuca	Lamiaceae	Elsholtzia
307	Elsholtzia penduliflora	Lamiaceae	Elsholtzia
308	Elsholtzia souliei	Lamiaceae	Elsholtzia
309	Epimedium davidii	Berberidaceae	Epimedium
310	Epimedium ecalcaratum	Berberidaceae	Epimedium
311	Epimedium elongatum	Berberidaceae	Epimedium
312	Epimedium fangii	Berberidaceae	Epimedium
313	Epimedium flavum	Berberidaceae	Epimedium
314	Epimedium latisepalum	Berberidaceae	Epimedium
315	Epimedium ogisui	Berberidaceae	Epimedium
316	Epimedium reticulatum	Berberidaceae	Epimedium
317	Epimedium rhizomatosum	Berberidaceae	Epimedium
318	Eremurus chinensis	Asphodelaceae	Eremurus
319	Eriobotrya obovata	Rosaceae	Eriobotrya
320	Erysimum handel-mazzettii	Brassicaceae	Erysimum
321	Euonymus lichiangensis	Celastraceae	Euonymus
322	Eutrema bouffordii	Brassicaceae	Eutrema
323	Faberia thibetica	Asteraceae	Faberia
324	Fagopyrum leptopodum	Polygonaceae	Fagopyrum
325	Fagopyrum lineare	Polygonaceae	Fagopyrum
326	Fagopyrum pugense	Polygonaceae	Fagopyrum
327	Fagopyrum urophyllum	Polygonaceae	Fagopyrum
328	Fallopia denticulata	Polygonaceae	Fallopia
329	Fargesia canaliculata	Poaceae	Fargesia
330	Fargesia communis	Poaceae	Fargesia
331	Fargesia denudata	Poaceae	Fargesia
332	Fargesia edulis	Poaceae	Fargesia
333	Fargesia emaculata	Poaceae	Fargesia
334	Fargesia fungosa	Poaceae	Fargesia
335	Fargesia glabrifolia	Poaceae	Fargesia
336	Fargesia hygrophila	Poaceae	Fargesia
337	Fargesia macclureana	Poaceae	Fargesia
338	Fargesia obliqua	Poaceae	Fargesia
339	Fargesia praecipua	Poaceae	Fargesia
340	Fargesia robusta	Poaceae	Fargesia
341	Fargesia rufa	Poaceae	Fargesia
342	Fargesia sagittatinea	Poaceae	Fargesia
343	Fargesia scabrida	Poaceae	Fargesia
344	Fargesia subflexuosa	Poaceae	Fargesia
345	Fargesia yulongshanensis	Poaceae	Fargesia
346	Fargesia yunnanensis	Poaceae	Fargesia
347	Ferrocalamus rimosivaginus	Poaceae	Ferrocalamus
348	Ferrocalamus strictus	Poaceae	Ferrocalamus
349	Festuca mazzettiana	Poaceae	Festuca
350	Firmiana major	Malvaceae	Firmiana
351	Formania mekongensis	Asteraceae	Formania
352	Fritillaria crassicaulis	Liliaceae	Fritillaria
353	Fritillaria dajinensis	Liliaceae	Fritillaria
354	Fritillaria sichuanica	Liliaceae	Fritillaria
355	Fritillaria sinica	Liliaceae	Fritillaria
356	Gaoligongshania megalothyrsa	Poaceae	Gaoligongshania
357	Garuga forrestii	Burseraceae	Garuga
358	Gaultheria brevistipes	Ericaceae	Gaultheria
359	Gaultheria heteromera	Ericaceae	Gaultheria
360	Gaultheria jingdongensis	Ericaceae	Gaultheria
361	Gaultheria praticola	Ericaceae	Gaultheria
362	Gaultheria prostrata	Ericaceae	Gaultheria
363	Gaultheria pseudonotabilis	Ericaceae	Gaultheria
364	Gaultheria straminea	Ericaceae	Gaultheria
365	Gaultheria suborbicularis	Ericaceae	Gaultheria
366	Gaultheria tetramera	Ericaceae	Gaultheria
367	Gaultheria trigonoclada	Ericaceae	Gaultheria
368	Gentiana atuntsiensis	Gentianaceae	Gentiana
369	Gentiana choanantha	Gentianaceae	Gentiana
370	Gentiana crassicaulis	Gentianaceae	Gentiana
371	Gentiana linoides	Gentianaceae	Gentiana
372	Gentiana melandriifolia	Gentianaceae	Gentiana
373	Gentiana pubigera	Gentianaceae	Gentiana
374	Gentiana tongolensis	Gentianaceae	Gentiana
375	Gentiana yunnanensis	Gentianaceae	Gentiana
376	Gentianella gentianoides	Gentianaceae	Gentianella
377	Gentianopsis grandis	Gentianaceae	Gentianopsis
378	Geranium delavayi	Geraniaceae	Geranium
379	Geranium strictipes	Geraniaceae	Geranium
380	Gmelina szechwanensis	Lamiaceae	Gmelina
381	Goodyera bomiensis	Orchidaceae	Goodyera
382	Goodyera wolongensis	Orchidaceae	Goodyera
383	Goodyera yunnanensis	Orchidaceae	Goodyera
384	Habenaria balfouriana	Orchidaceae	Habenaria
385	Habenaria delavayi	Orchidaceae	Habenaria
386	Habenaria fargesii	Orchidaceae	Habenaria
387	Habenaria finetiana	Orchidaceae	Habenaria
388	Habenaria glaucifolia	Orchidaceae	Habenaria
389	Habenaria mairei	Orchidaceae	Habenaria
390	Habenaria wolongensis	Orchidaceae	Habenaria
391	Haplosphaera phaea	Apiaceae	Haplosphaera
392	Harpachne harpachnoides	Poaceae	Harpachne
393	Hedychium tengchongense	Zingiberaceae	Hedychium
394	Hedysarum citrinum	Fabaceae	Hedysarum
395	Hedysarum jinchuanense	Fabaceae	Hedysarum
396	Hedysarum longigynophorum	Fabaceae	Hedysarum
397	Hedysarum xizangense	Fabaceae	Hedysarum
398	Hemipilia flabellata	Orchidaceae	Hemipilia
399	Hemipilia forrestii	Orchidaceae	Hemipilia
400	Hemsleya carnosiflora	Cucurbitaceae	Hemsleya
401	Hemsleya chengyihana	Cucurbitaceae	Hemsleya
402	Hemsleya ellipsoidea	Cucurbitaceae	Hemsleya
403	Hemsleya endecaphylla	Cucurbitaceae	Hemsleya
404	Hemsleya gigantha	Cucurbitaceae	Hemsleya
405	Hemsleya lijiangensis	Cucurbitaceae	Hemsleya
406	Hemsleya macrosperma	Cucurbitaceae	Hemsleya
407	Hemsleya mitrata	Cucurbitaceae	Hemsleya
408	Hemsleya panacis-scandens	Cucurbitaceae	Hemsleya
409	Hemsleya turbinata	Cucurbitaceae	Hemsleya
410	Heracleum forrestii	Apiaceae	Heracleum
411	Heracleum franchetii	Apiaceae	Heracleum
412	Heracleum oreocharis	Apiaceae	Heracleum
413	Heracleum rapula	Apiaceae	Heracleum
414	Heracleum scabridum	Apiaceae	Heracleum
415	Heracleum souliei	Apiaceae	Heracleum
416	Heracleum stenopterum	Apiaceae	Heracleum
417	Heracleum wenchuanense	Apiaceae	Heracleum
418	Heracleum wolongense	Apiaceae	Heracleum
419	Heracleum xiaojinense	Apiaceae	Heracleum
420	Heracleum yungningense	Apiaceae	Heracleum
421	Herminium carnosilabre	Orchidaceae	Herminium
422	Herminium chloranthum	Orchidaceae	Herminium
423	Herminium coiloglossum	Orchidaceae	Herminium
424	Herminium glossophyllum	Orchidaceae	Herminium
425	Herminium ophioglossoides	Orchidaceae	Herminium
426	Herminium souliei	Orchidaceae	Herminium
427	Herminium yunnanense	Orchidaceae	Herminium
428	Heteropolygonatum pendulum	Asparagaceae	Heteropolygonatum
429	Heterosmilax yunnanensis	Smilacaceae	Heterosmilax
430	Himalrandia lichiangensis	Rubiaceae	Himalrandia
431	Hippophae gyantsensis	Elaeagnaceae	Hippophae
432	Hippophae neurocarpa	Elaeagnaceae	Hippophae
433	Holcoglossum omeiense	Orchidaceae	Holcoglossum
434	Holcoglossum rupestre	Orchidaceae	Holcoglossum
435	Holcoglossum sinicum	Orchidaceae	Holcoglossum
436	Holocheila longipedunculata	Lamiaceae	Holocheila
437	Homocodon pedicellatus	Campanulaceae	Homocodon
438	Ilex chartaceifolia	Aquifoliaceae	Ilex
439	Ilex dasyclada	Aquifoliaceae	Ilex
440	Ilex forrestii	Aquifoliaceae	Ilex
441	Ilex longecaudata	Aquifoliaceae	Ilex
442	Ilex machilifolia	Aquifoliaceae	Ilex
443	Ilex macrostigma	Aquifoliaceae	Ilex
444	Ilex manneiensis	Aquifoliaceae	Ilex
445	Ilex perlata	Aquifoliaceae	Ilex
446	Ilex pseudomachilifolia	Aquifoliaceae	Ilex
447	Ilex yuana	Aquifoliaceae	Ilex
448	Impatiens barbata	Balsaminaceae	Impatiens
449	Impatiens nubigena	Balsaminaceae	Impatiens
450	Impatiens poculifer	Balsaminaceae	Impatiens
451	Impatiens subecalcarata	Balsaminaceae	Impatiens
452	Incarvillea lutea	Bignoniaceae	Incarvillea
453	Iris barbatula	Iridaceae	Iris
454	Iris cuniculiformis	Iridaceae	Iris
455	Iris delavayi	Iridaceae	Iris
456	Iris latistyla	Iridaceae	Iris
457	Iris leptophylla	Iridaceae	Iris
458	Iris subdichotoma	Iridaceae	Iris
459	Isodon flabelliformis	Lamiaceae	Isodon
460	Isodon loxothyrsus	Lamiaceae	Isodon
461	Isodon megathyrsus	Lamiaceae	Isodon
462	Isodon pharicus	Lamiaceae	Isodon
463	Isodon yuennanensis	Lamiaceae	Isodon
464	Isometrum primuliflorum	Gesneriaceae	Isometrum
465	Kobresia littledalei	Cyperaceae	Kobresia
466	Leontopodium souliei	Asteraceae	Leontopodium
467	Leptocodon hirsutus	Campanulaceae	Leptocodon
468	Leptodermis buxifolia	Rubiaceae	Leptodermis
469	Leptodermis hirsutiflora	Rubiaceae	Leptodermis
470	Ligularia cymbulifera	Asteraceae	Ligularia
471	Ligularia dictyoneura	Asteraceae	Ligularia
472	Ligularia kanaitzensis	Asteraceae	Ligularia
473	Ligularia lankongensis	Asteraceae	Ligularia
474	Ligularia pleurocaulis	Asteraceae	Ligularia
475	Ligularia purdomii	Asteraceae	Ligularia
476	Ligularia subspicata	Asteraceae	Ligularia
477	Ligularia tongolensis	Asteraceae	Ligularia
478	Ligularia tsangchanensis	Asteraceae	Ligularia
479	Ligularia vellerea	Asteraceae	Ligularia
480	Ligularia yunnanensis	Asteraceae	Ligularia
481	Ligusticum pteridophyllum	Apiaceae	Ligusticum
482	Ligustrum gracile	Oleaceae	Ligustrum
483	Ligustrum sempervirens	Oleaceae	Ligustrum
484	Lilium amoenum	Liliaceae	Lilium
485	Lilium henrici	Liliaceae	Lilium
486	Lilium lankongense	Liliaceae	Lilium
487	Lilium lijiangense	Liliaceae	Lilium
488	Lilium lophophorum	Liliaceae	Lilium
489	Lilium matangense	Liliaceae	Lilium
490	Lilium paradoxum	Liliaceae	Lilium
491	Lilium regale	Liliaceae	Lilium
492	Lilium saccatum	Liliaceae	Lilium
493	Lilium souliei	Liliaceae	Lilium
494	Lilium taliense	Liliaceae	Lilium
495	Lilium wardii	Liliaceae	Lilium
496	Lilium wenshanense	Liliaceae	Lilium
497	Lilium xanthellum	Liliaceae	Lilium
498	Lindera tienchuanensis	Lauraceae	Lindera
499	Liriope kansuensis	Asparagaceae	Liriope
500	Lithocarpus nitidinux	Fagaceae	Lithocarpus
501	Litsea chunii	Lauraceae	Litsea
502	Lloydia oxycarpa	Liliaceae	Lloydia
503	Lobelia iteophylla	Campanulaceae	Lobelia
504	Lobelia taliensis	Campanulaceae	Lobelia
505	Lomatogonium forrestii	Gentianaceae	Lomatogonium
506	Lomatogonium oreocharis	Gentianaceae	Lomatogonium
507	Lysimachia drymarifolia	Primulaceae	Lysimachia
508	Lysimachia engleri	Primulaceae	Lysimachia
509	Lysimachia erosipetala	Primulaceae	Lysimachia
510	Lysimachia gesnerioides	Primulaceae	Lysimachia
511	Lysimachia hemsleyi	Primulaceae	Lysimachia
512	Lysimachia lichiangensis	Primulaceae	Lysimachia
513	Lysimachia omeiensis	Primulaceae	Lysimachia
514	Lysimachia pittosporoides	Primulaceae	Lysimachia
515	Lysimachia pterantha	Primulaceae	Lysimachia
516	Lysimachia pumila	Primulaceae	Lysimachia
517	Lysimachia shimianensis	Primulaceae	Lysimachia
518	Lysimachia taliensis	Primulaceae	Lysimachia
519	Machilus chrysotricha	Lauraceae	Machilus
520	Machilus shweliensis	Lauraceae	Machilus
521	Machilus yunnanensis	Lauraceae	Machilus
522	Mahonia conferta	Berberidaceae	Mahonia
523	Mahonia longibracteata	Berberidaceae	Mahonia
524	Maianthemum atropurpureum	Asparagaceae	Maianthemum
525	Maianthemum forrestii	Asparagaceae	Maianthemum
526	Maianthemum gongshanense	Asparagaceae	Maianthemum
527	Maianthemum szechuanicum	Asparagaceae	Maianthemum
528	Malus prattii	Rosaceae	Malus
529	Malus toringoides	Rosaceae	Malus
530	Marmoritis complanatum	Lamiaceae	Marmoritis
531	Maytenus austroyunnanensis	Celastraceae	Maytenus
532	Mazus celsioides	Mazaceae	Mazus
533	Meconopsis argemonantha	Papaveraceae	Meconopsis
534	Meconopsis chelidoniifolia	Papaveraceae	Meconopsis
535	Meconopsis delavayi	Papaveraceae	Meconopsis
536	Meconopsis florindae	Papaveraceae	Meconopsis
537	Meconopsis forrestii	Papaveraceae	Meconopsis
538	Meconopsis georgei	Papaveraceae	Meconopsis
539	Meconopsis pseudohorridula	Papaveraceae	Meconopsis
540	Meconopsis pseudovenusta	Papaveraceae	Meconopsis
541	Meconopsis speciosa	Papaveraceae	Meconopsis
542	Meconopsis torquata	Papaveraceae	Meconopsis
543	Meconopsis wumungensis	Papaveraceae	Meconopsis
544	Meconopsis zangnanensis	Papaveraceae	Meconopsis
545	Meeboldia yunnanensis	Apiaceae	Meeboldia
546	Melampyrum klebelsbergianum	Orobanchaceae	Melampyrum
547	Melanoseris beesiana	Asteraceae	Melanoseris
548	Melanoseris likiangensis	Asteraceae	Melanoseris
549	Melanoseris souliei	Asteraceae	Melanoseris
550	Melanoseris taliensis	Asteraceae	Melanoseris
551	Melanoseris triflora	Asteraceae	Melanoseris
552	Merremia caloxantha	Convolvulaceae	Merremia
553	Metaeritrichium microuloides	Boraginaceae	Metaeritrichium
554	Michelia opipara	Magnoliaceae	Michelia
555	Micromeria wardii	Lamiaceae	Micromeria
556	Mitreola petiolatoides	Loganiaceae	Mitreola
557	Morina chlorantha	Caprifoliaceae	Morina
558	Morina kokonorica	Caprifoliaceae	Morina
559	Morus notabilis	Moraceae	Morus
560	Musella lasiocarpa	Musaceae	Musella
561	Mussaenda decipiens	Rubiaceae	Mussaenda
562	Mussaenda simpliciloba	Rubiaceae	Mussaenda
563	Neillia affinis	Rosaceae	Neillia
564	Neillia sparsiflora	Rosaceae	Neillia
565	Neillia thibetica	Rosaceae	Neillia
566	Nemosenecio incisifolius	Asteraceae	Nemosenecio
567	Neocinnamomum delavayi	Lauraceae	Neocinnamomum
568	Neocinnamomum mekongense	Lauraceae	Neocinnamomum
569	Neofinetia xichangensis	Orchidaceae	Neofinetia
570	Neolitsea homilantha	Lauraceae	Neolitsea
571	Neottianthe camptoceras	Orchidaceae	Neottianthe
572	Neottianthe compacta	Orchidaceae	Neottianthe
573	Nomocharis meleagrina	Liliaceae	Nomocharis
574	Nomocharis pardanthina	Liliaceae	Nomocharis
575	Nothaphoebe cavaleriei	Lauraceae	Nothaphoebe
576	Nothosmyrnium xizangense	Apiaceae	Nothosmyrnium
577	Notochaete longiaristata	Lamiaceae	Notochaete
578	Notopterygium forrestii	Apiaceae	Notopterygium
579	Notopterygium incisum	Apiaceae	Notopterygium
580	Notoseris melanantha	Asteraceae	Notoseris
581	Notoseris wilsonii	Asteraceae	Notoseris
582	Nouelia insignis	Asteraceae	Nouelia
583	Nyssa wenshanensis	Nyssaceae	Nyssa
584	Omphalogramma delavayi	Primulaceae	Omphalogramma
585	Omphalogramma forrestii	Primulaceae	Omphalogramma
586	Omphalogramma minus	Primulaceae	Omphalogramma
587	Omphalogramma souliei	Primulaceae	Omphalogramma
588	Omphalogramma tibeticum	Primulaceae	Omphalogramma
589	Omphalogramma vinciflorum	Primulaceae	Omphalogramma
590	Onosma adenopus	Boraginaceae	Onosma
591	Ophiopogon pingbienensis	Asparagaceae	Ophiopogon
592	Ophiopogon yunnanensis	Asparagaceae	Ophiopogon
593	Oreorchis nana	Orchidaceae	Oreorchis
594	Ornithochilus yingjiangensis	Orchidaceae	Ornithochilus
595	Osmanthus delavayi	Oleaceae	Osmanthus
596	Osmanthus fragrans	Oleaceae	Osmanthus
597	Ostryopsis nobilis	Betulaceae	Ostryopsis
598	Oxygraphis delavayi	Ranunculaceae	Oxygraphis
599	Oxyria sinensis	Polygonaceae	Oxyria
600	Oyama wilsonii	Magnoliaceae	Oyama
601	Pachylarnax sinica	Magnoliaceae	Pachylarnax
602	Padus perulata	Rosaceae	Padus
603	Paeonia decomposita	Paeoniaceae	Paeonia
604	Paeonia delavayi	Paeoniaceae	Paeonia
605	Paeonia ludlowii	Paeoniaceae	Paeonia
606	Paeonia sterniana	Paeoniaceae	Paeonia
607	Paliurus orientalis	Rhamnaceae	Paliurus
608	Parakmeria omeiensis	Magnoliaceae	Parakmeria
609	Parapteropyrum tibeticum	Polygonaceae	Parapteropyrum
610	Pararuellia delavayana	Acanthaceae	Pararuellia
611	Parasenecio cyclotus	Asteraceae	Parasenecio
612	Parasenecio hastiformis	Asteraceae	Parasenecio
613	Parasenecio latipes	Asteraceae	Parasenecio
614	Parasenecio lidjiangensis	Asteraceae	Parasenecio
615	Parasenecio maowenensis	Asteraceae	Parasenecio
616	Parasenecio souliei	Asteraceae	Parasenecio
617	Parasenecio taliensis	Asteraceae	Parasenecio
618	Paris daliensis	Melanthiaceae	Paris
619	Paris dulongensis	Melanthiaceae	Paris
620	Paris luquanensis	Melanthiaceae	Paris
621	Paris rugosa	Melanthiaceae	Paris
622	Parnassia brevistyla	Celastraceae	Parnassia
623	Parnassia cacuminum	Celastraceae	Parnassia
624	Parnassia deqenensis	Celastraceae	Parnassia
625	Parnassia epunctulata	Celastraceae	Parnassia
626	Parnassia faberi	Celastraceae	Parnassia
627	Parnassia kangdingensis	Celastraceae	Parnassia
628	Parnassia leptophylla	Celastraceae	Parnassia
629	Parnassia longipetala	Celastraceae	Parnassia
630	Parnassia noemiae	Celastraceae	Parnassia
631	Parnassia submysorensis	Celastraceae	Parnassia
632	Parnassia yunnanensis	Celastraceae	Parnassia
633	Parthenocissus chinensis	Vitaceae	Parthenocissus
634	Passiflora altebilobata	Passifloraceae	Passiflora
635	Passiflora henryi	Passifloraceae	Passiflora
636	Pedicularis aloensis	Orobanchaceae	Pedicularis
637	Pedicularis alopecuros	Orobanchaceae	Pedicularis
638	Pedicularis anas	Orobanchaceae	Pedicularis
639	Pedicularis angustilabris	Orobanchaceae	Pedicularis
640	Pedicularis angustiloba	Orobanchaceae	Pedicularis
641	Pedicularis atuntsiensis	Orobanchaceae	Pedicularis
642	Pedicularis aurata	Orobanchaceae	Pedicularis
643	Pedicularis axillaris	Orobanchaceae	Pedicularis
644	Pedicularis batangensis	Orobanchaceae	Pedicularis
645	Pedicularis bidentata	Orobanchaceae	Pedicularis
646	Pedicularis bietii	Orobanchaceae	Pedicularis
647	Pedicularis cephalantha	Orobanchaceae	Pedicularis
648	Pedicularis cernua	Orobanchaceae	Pedicularis
649	Pedicularis cinerascens	Orobanchaceae	Pedicularis
650	Pedicularis confluens	Orobanchaceae	Pedicularis
651	Pedicularis connata	Orobanchaceae	Pedicularis
652	Pedicularis corydaloides	Orobanchaceae	Pedicularis
653	Pedicularis crenata	Orobanchaceae	Pedicularis
654	Pedicularis cristatella	Orobanchaceae	Pedicularis
655	Pedicularis croizatiana	Orobanchaceae	Pedicularis
656	Pedicularis cyathophylla	Orobanchaceae	Pedicularis
657	Pedicularis cyathophylloides	Orobanchaceae	Pedicularis
658	Pedicularis cyclorhyncha	Orobanchaceae	Pedicularis
659	Pedicularis cymbalaria	Orobanchaceae	Pedicularis
660	Pedicularis debilis	Orobanchaceae	Pedicularis
661	Pedicularis deltoidea	Orobanchaceae	Pedicularis
662	Pedicularis densispica	Orobanchaceae	Pedicularis
663	Pedicularis dichotoma	Orobanchaceae	Pedicularis
664	Pedicularis dissectifolia	Orobanchaceae	Pedicularis
665	Pedicularis dolichantha	Orobanchaceae	Pedicularis
666	Pedicularis dolichocymba	Orobanchaceae	Pedicularis
667	Pedicularis dolichoglossa	Orobanchaceae	Pedicularis
668	Pedicularis dulongensis	Orobanchaceae	Pedicularis
669	Pedicularis dunniana	Orobanchaceae	Pedicularis
670	Pedicularis fengii	Orobanchaceae	Pedicularis
671	Pedicularis flaccida	Orobanchaceae	Pedicularis
672	Pedicularis floribunda	Orobanchaceae	Pedicularis
673	Pedicularis fragarioides	Orobanchaceae	Pedicularis
674	Pedicularis galeata	Orobanchaceae	Pedicularis
675	Pedicularis glabrescens	Orobanchaceae	Pedicularis
676	Pedicularis gongshanensis	Orobanchaceae	Pedicularis
677	Pedicularis gracilituba	Orobanchaceae	Pedicularis
678	Pedicularis gruina	Orobanchaceae	Pedicularis
679	Pedicularis gyrorhyncha	Orobanchaceae	Pedicularis
680	Pedicularis inaequilobata	Orobanchaceae	Pedicularis
681	Pedicularis insignis	Orobanchaceae	Pedicularis
682	Pedicularis kangtingensis	Orobanchaceae	Pedicularis
683	Pedicularis latituba	Orobanchaceae	Pedicularis
684	Pedicularis lecomtei	Orobanchaceae	Pedicularis
685	Pedicularis legendrei	Orobanchaceae	Pedicularis
686	Pedicularis leptosiphon	Orobanchaceae	Pedicularis
687	Pedicularis likiangensis	Orobanchaceae	Pedicularis
688	Pedicularis longicaulis	Orobanchaceae	Pedicularis
689	Pedicularis longipes	Orobanchaceae	Pedicularis
690	Pedicularis lutescens	Orobanchaceae	Pedicularis
691	Pedicularis macilenta	Orobanchaceae	Pedicularis
692	Pedicularis macrorhyncha	Orobanchaceae	Pedicularis
693	Pedicularis macrosiphon	Orobanchaceae	Pedicularis
694	Pedicularis maxonii	Orobanchaceae	Pedicularis
695	Pedicularis mayana	Orobanchaceae	Pedicularis
696	Pedicularis metaszetschuanica	Orobanchaceae	Pedicularis
697	Pedicularis micrantha	Orobanchaceae	Pedicularis
698	Pedicularis microchilae	Orobanchaceae	Pedicularis
699	Pedicularis mussotii	Orobanchaceae	Pedicularis
700	Pedicularis mychophila	Orobanchaceae	Pedicularis
701	Pedicularis obliquigaleata	Orobanchaceae	Pedicularis
702	Pedicularis oliveriana	Orobanchaceae	Pedicularis
703	Pedicularis orthocoryne	Orobanchaceae	Pedicularis
704	Pedicularis oxycarpa	Orobanchaceae	Pedicularis
705	Pedicularis paiana	Orobanchaceae	Pedicularis
706	Pedicularis pectinatiformis	Orobanchaceae	Pedicularis
707	Pedicularis pentagona	Orobanchaceae	Pedicularis
708	Pedicularis pinetorum	Orobanchaceae	Pedicularis
709	Pedicularis polyodonta	Orobanchaceae	Pedicularis
710	Pedicularis praeruptorum	Orobanchaceae	Pedicularis
711	Pedicularis pseudomelampyriflora	Orobanchaceae	Pedicularis
712	Pedicularis ramosissima	Orobanchaceae	Pedicularis
713	Pedicularis recurva	Orobanchaceae	Pedicularis
714	Pedicularis remotiloba	Orobanchaceae	Pedicularis
715	Pedicularis rhizomatosa	Orobanchaceae	Pedicularis
716	Pedicularis rhodotricha	Orobanchaceae	Pedicularis
717	Pedicularis rhynchodonta	Orobanchaceae	Pedicularis
718	Pedicularis rhynchotricha	Orobanchaceae	Pedicularis
719	Pedicularis rigida	Orobanchaceae	Pedicularis
720	Pedicularis rizhaoensis	Orobanchaceae	Pedicularis
721	Pedicularis rupicola	Orobanchaceae	Pedicularis
722	Pedicularis salicifolia	Orobanchaceae	Pedicularis
723	Pedicularis salviiflora	Orobanchaceae	Pedicularis
724	Pedicularis sherriffii	Orobanchaceae	Pedicularis
725	Pedicularis sigmoidea	Orobanchaceae	Pedicularis
726	Pedicularis sima	Orobanchaceae	Pedicularis
727	Pedicularis smithiana	Orobanchaceae	Pedicularis
728	Pedicularis sorbifolia	Orobanchaceae	Pedicularis
729	Pedicularis souliei	Orobanchaceae	Pedicularis
730	Pedicularis sphaerantha	Orobanchaceae	Pedicularis
731	Pedicularis steiningeri	Orobanchaceae	Pedicularis
732	Pedicularis stenocorys	Orobanchaceae	Pedicularis
733	Pedicularis streptorhyncha	Orobanchaceae	Pedicularis
734	Pedicularis superba	Orobanchaceae	Pedicularis
735	Pedicularis tachanensis	Orobanchaceae	Pedicularis
736	Pedicularis tantalorhyncha	Orobanchaceae	Pedicularis
737	Pedicularis tatsienensis	Orobanchaceae	Pedicularis
738	Pedicularis tayloriana	Orobanchaceae	Pedicularis
739	Pedicularis thamnophila	Orobanchaceae	Pedicularis
740	Pedicularis tibetica	Orobanchaceae	Pedicularis
741	Pedicularis tomentosa	Orobanchaceae	Pedicularis
742	Pedicularis tongolensis	Orobanchaceae	Pedicularis
743	Pedicularis triangularidens	Orobanchaceae	Pedicularis
744	Pedicularis trichocymba	Orobanchaceae	Pedicularis
745	Pedicularis trichomata	Orobanchaceae	Pedicularis
746	Pedicularis tricolor	Orobanchaceae	Pedicularis
747	Pedicularis umbelliformis	Orobanchaceae	Pedicularis
748	Pedicularis urceolata	Orobanchaceae	Pedicularis
749	Pedicularis vagans	Orobanchaceae	Pedicularis
750	Pedicularis variegata	Orobanchaceae	Pedicularis
751	Pedicularis verbenifolia	Orobanchaceae	Pedicularis
752	Pedicularis veronicifolia	Orobanchaceae	Pedicularis
753	Pedicularis yui	Orobanchaceae	Pedicularis
754	Pedicularis yunnanensis	Orobanchaceae	Pedicularis
755	Peliosanthes ophiopogonoides	Asparagaceae	Peliosanthes
756	Peristylus bulleyi	Orchidaceae	Peristylus
757	Peristylus jinchuanicus	Orchidaceae	Peristylus
758	Peristylus neotineoides	Orchidaceae	Peristylus
759	Pertya phylicoides	Asteraceae	Pertya
760	Petrocosmea barbata	Gesneriaceae	Petrocosmea
761	Petrocosmea begoniifolia	Gesneriaceae	Petrocosmea
762	Petrocosmea coerulea	Gesneriaceae	Petrocosmea
763	Petrocosmea duclouxii	Gesneriaceae	Petrocosmea
764	Petrocosmea flaccida	Gesneriaceae	Petrocosmea
765	Petrocosmea forrestii	Gesneriaceae	Petrocosmea
766	Petrocosmea grandiflora	Gesneriaceae	Petrocosmea
767	Petrocosmea mairei	Gesneriaceae	Petrocosmea
768	Petrocosmea nervosa	Gesneriaceae	Petrocosmea
769	Petrocosmea oblata	Gesneriaceae	Petrocosmea
770	Petrocosmea rosettifolia	Gesneriaceae	Petrocosmea
771	Petrocosmea sericea	Gesneriaceae	Petrocosmea
772	Petrocosmea sichuanensis	Gesneriaceae	Petrocosmea
773	Peucedanum rubricaule	Apiaceae	Peucedanum
774	Philadelphus calvescens	Hydrangeaceae	Philadelphus
775	Philadelphus purpurascens	Hydrangeaceae	Philadelphus
776	Phlomis medicinalis	Lamiaceae	Phlomis
777	Phlomis melanantha	Lamiaceae	Phlomis
778	Phlomis milingensis	Lamiaceae	Phlomis
779	Phlomis ruptilis	Lamiaceae	Phlomis
780	Phoebe glaucifolia	Lauraceae	Phoebe
781	Pholidota longipes	Orchidaceae	Pholidota
782	Photinia prionophylla	Rosaceae	Photinia
783	Phyllolobium pastorium	Fabaceae	Phyllolobium
784	Pilea auricularis	Urticaceae	Pilea
785	Pilea howelliana	Urticaceae	Pilea
786	Pinellia polyphylla	Araceae	Pinellia
787	Piper yinkiangense	Piperaceae	Piper
788	Platanthera oreophila	Orchidaceae	Platanthera
789	Platanthera stenophylla	Orchidaceae	Platanthera
790	Platycraspedum tibeticum	Brassicaceae	Platycraspedum
791	Platycraspedum wuchengyii	Brassicaceae	Platycraspedum
792	Pleurospermum decurrens	Apiaceae	Pleurospermum
793	Pleurospermum rivulorum	Apiaceae	Pleurospermum
794	Pleurospermum wrightianum	Apiaceae	Pleurospermum
795	Pogostemon hispidocalyx	Lamiaceae	Pogostemon
796	Polyalthia florulenta	Annonaceae	Polyalthia
797	Polygonatum adnatum	Asparagaceae	Polygonatum
798	Polygonatum curvistylum	Asparagaceae	Polygonatum
799	Polygonatum hirtellum	Asparagaceae	Polygonatum
800	Polygonatum prattii	Asparagaceae	Polygonatum
801	Polygonum cathayanum	Polygonaceae	Polygonum
802	Polygonum fertile	Polygonaceae	Polygonum
803	Polygonum sinomontanum	Polygonaceae	Polygonum
804	Populus qamdoensis	Salicaceae	Populus
805	Populus wuana	Salicaceae	Populus
806	Populus yatungensis	Salicaceae	Populus
807	Potentilla lancinata	Rosaceae	Potentilla
808	Premna punicea	Lamiaceae	Premna
809	Premna tenii	Lamiaceae	Premna
810	Primula advena	Primulaceae	Primula
811	Primula aliciae	Primulaceae	Primula
812	Primula amethystina	Primulaceae	Primula
813	Primula anisodora	Primulaceae	Primula
814	Primula aromatica	Primulaceae	Primula
815	Primula asarifolia	Primulaceae	Primula
816	Primula aurantiaca	Primulaceae	Primula
817	Primula barbicalyx	Primulaceae	Primula
818	Primula bella	Primulaceae	Primula
819	Primula blattariformis	Primulaceae	Primula
820	Primula blinii	Primulaceae	Primula
821	Primula boreiocalliantha	Primulaceae	Primula
822	Primula bracteata	Primulaceae	Primula
823	Primula bulleyana	Primulaceae	Primula
824	Primula celsiiformis	Primulaceae	Primula
825	Primula cernua	Primulaceae	Primula
826	Primula chionantha	Primulaceae	Primula
827	Primula chrysochlora	Primulaceae	Primula
828	Primula chungensis	Primulaceae	Primula
829	Primula cockburniana	Primulaceae	Primula
830	Primula deflexa	Primulaceae	Primula
831	Primula diantha	Primulaceae	Primula
832	Primula duclouxii	Primulaceae	Primula
833	Primula epilosa	Primulaceae	Primula
834	Primula exscapa	Primulaceae	Primula
835	Primula faberi	Primulaceae	Primula
836	Primula flaccida	Primulaceae	Primula
837	Primula forbesii	Primulaceae	Primula
838	Primula forrestii	Primulaceae	Primula
839	Primula helodoxa	Primulaceae	Primula
840	Primula heucherifolia	Primulaceae	Primula
841	Primula kialensis	Primulaceae	Primula
842	Primula latisecta	Primulaceae	Primula
843	Primula malvacea	Primulaceae	Primula
844	Primula melanops	Primulaceae	Primula
845	Primula membranifolia	Primulaceae	Primula
846	Primula minor	Primulaceae	Primula
847	Primula moupinensis	Primulaceae	Primula
848	Primula muscarioides	Primulaceae	Primula
849	Primula partschiana	Primulaceae	Primula
850	Primula pinnatifida	Primulaceae	Primula
851	Primula poissonii	Primulaceae	Primula
852	Primula polyneura	Primulaceae	Primula
853	Primula prattii	Primulaceae	Primula
854	Primula pseudodenticulata	Primulaceae	Primula
855	Primula pulchella	Primulaceae	Primula
856	Primula pulverulenta	Primulaceae	Primula
857	Primula pycnoloba	Primulaceae	Primula
858	Primula rugosa	Primulaceae	Primula
859	Primula secundiflora	Primulaceae	Primula
860	Primula septemloba	Primulaceae	Primula
861	Primula sinolisteri	Primulaceae	Primula
862	Primula sinomollis	Primulaceae	Primula
863	Primula soongii	Primulaceae	Primula
864	Primula souliei	Primulaceae	Primula
865	Primula spicata	Primulaceae	Primula
866	Primula szechuanica	Primulaceae	Primula
867	Primula tardiflora	Primulaceae	Primula
868	Primula vialii	Primulaceae	Primula
869	Primula violacea	Primulaceae	Primula
870	Primula virginis	Primulaceae	Primula
871	Primula watsonii	Primulaceae	Primula
872	Primula wilsonii	Primulaceae	Primula
873	Primula yunnanensis	Primulaceae	Primula
874	Psammosilene tunicoides	Caryophyllaceae	Psammosilene
875	Pseudostellaria tibetica	Caryophyllaceae	Pseudostellaria
876	Pternopetalum delavayi	Apiaceae	Pternopetalum
877	Pternopetalum molle	Apiaceae	Pternopetalum
878	Pterygiella cylindrica	Orobanchaceae	Pterygiella
879	Pterygiella duclouxii	Orobanchaceae	Pterygiella
880	Pterygiella nigrescens	Orobanchaceae	Pterygiella
881	Pterygiella suffruticosa	Orobanchaceae	Pterygiella
882	Pueraria calycina	Fabaceae	Pueraria
883	Pyrgophyllum yunnanense	Zingiberaceae	Pyrgophyllum
884	Pyrola forrestiana	Ericaceae	Pyrola
885	Quercus cocciferoides	Fagaceae	Quercus
886	Quercus guyavifolia	Fagaceae	Quercus
887	Quercus marlipoensis	Fagaceae	Quercus
888	Quercus senescens	Fagaceae	Quercus
889	Reevesia orbicularifolia	Malvaceae	Reevesia
890	Remusatia yunnanensis	Araceae	Remusatia
891	Rheum alexandrae	Polygonaceae	Rheum
892	Rheum forrestii	Polygonaceae	Rheum
893	Rheum kialense	Polygonaceae	Rheum
894	Rheum laciniatum	Polygonaceae	Rheum
895	Rheum lhasaense	Polygonaceae	Rheum
896	Rheum likiangense	Polygonaceae	Rheum
897	Rhodiola alsia	Crassulaceae	Rhodiola
898	Rhodiola alterna	Crassulaceae	Rhodiola
899	Rhodiola chrysanthemifolia	Crassulaceae	Rhodiola
900	Rhodiola forrestii	Crassulaceae	Rhodiola
901	Rhodiola liciae	Crassulaceae	Rhodiola
902	Rhodiola purpureoviridis	Crassulaceae	Rhodiola
903	Rhodiola sexifolia	Crassulaceae	Rhodiola
904	Rhododendron aberconwayi	Ericaceae	Rhododendron
905	Rhododendron adenogynum	Ericaceae	Rhododendron
906	Rhododendron adenosum	Ericaceae	Rhododendron
907	Rhododendron aganniphum	Ericaceae	Rhododendron
908	Rhododendron alutaceum	Ericaceae	Rhododendron
909	Rhododendron bulu	Ericaceae	Rhododendron
910	Rhododendron bureavii	Ericaceae	Rhododendron
911	Rhododendron catacosmum	Ericaceae	Rhododendron
912	Rhododendron chamaethomsonii	Ericaceae	Rhododendron
913	Rhododendron citriniflorum	Ericaceae	Rhododendron
914	Rhododendron complexum	Ericaceae	Rhododendron
915	Rhododendron crinigerum	Ericaceae	Rhododendron
916	Rhododendron cuneatum	Ericaceae	Rhododendron
917	Rhododendron danbaense	Ericaceae	Rhododendron
918	Rhododendron dasycladoides	Ericaceae	Rhododendron
919	Rhododendron dawuense	Ericaceae	Rhododendron
920	Rhododendron denudatum	Ericaceae	Rhododendron
921	Rhododendron dignabile	Ericaceae	Rhododendron
922	Rhododendron erastum	Ericaceae	Rhododendron
923	Rhododendron eudoxum	Ericaceae	Rhododendron
924	Rhododendron farinosum	Ericaceae	Rhododendron
925	Rhododendron fastigiatum	Ericaceae	Rhododendron
926	Rhododendron fletcherianum	Ericaceae	Rhododendron
927	Rhododendron floccigerum	Ericaceae	Rhododendron
928	Rhododendron fuyuanense	Ericaceae	Rhododendron
929	Rhododendron galactinum	Ericaceae	Rhododendron
930	Rhododendron glanduliferum	Ericaceae	Rhododendron
931	Rhododendron gongshanense	Ericaceae	Rhododendron
932	Rhododendron hanceanum	Ericaceae	Rhododendron
933	Rhododendron hemitrichotum	Ericaceae	Rhododendron
934	Rhododendron hippophaeoides	Ericaceae	Rhododendron
935	Rhododendron hirtipes	Ericaceae	Rhododendron
936	Rhododendron impeditum	Ericaceae	Rhododendron
937	Rhododendron intricatum	Ericaceae	Rhododendron
938	Rhododendron jinpingense	Ericaceae	Rhododendron
939	Rhododendron lacteum	Ericaceae	Rhododendron
940	Rhododendron leptopeplum	Ericaceae	Rhododendron
941	Rhododendron longistylum	Ericaceae	Rhododendron
942	Rhododendron lukiangense	Ericaceae	Rhododendron
943	Rhododendron mainlingense	Ericaceae	Rhododendron
944	Rhododendron medoense	Ericaceae	Rhododendron
945	Rhododendron mengtszense	Ericaceae	Rhododendron
946	Rhododendron mollicomum	Ericaceae	Rhododendron
947	Rhododendron montroseanum	Ericaceae	Rhododendron
948	Rhododendron nakotiltum	Ericaceae	Rhododendron
949	Rhododendron nyingchiense	Ericaceae	Rhododendron
950	Rhododendron pachytrichum	Ericaceae	Rhododendron
951	Rhododendron phaeochrysum	Ericaceae	Rhododendron
952	Rhododendron primuliflorum	Ericaceae	Rhododendron
953	Rhododendron principis	Ericaceae	Rhododendron
954	Rhododendron proteoides	Ericaceae	Rhododendron
955	Rhododendron pudorosum	Ericaceae	Rhododendron
956	Rhododendron pugeense	Ericaceae	Rhododendron
957	Rhododendron ramsdenianum	Ericaceae	Rhododendron
958	Rhododendron rigidum	Ericaceae	Rhododendron
959	Rhododendron roxieanum	Ericaceae	Rhododendron
960	Rhododendron scabrifolium	Ericaceae	Rhododendron
961	Rhododendron semnoides	Ericaceae	Rhododendron
962	Rhododendron sherriffii	Ericaceae	Rhododendron
963	Rhododendron sikangense	Ericaceae	Rhododendron
964	Rhododendron sinonuttallii	Ericaceae	Rhododendron
965	Rhododendron sperabiloides	Ericaceae	Rhododendron
966	Rhododendron sphaeroblastum	Ericaceae	Rhododendron
967	Rhododendron spinuliferum	Ericaceae	Rhododendron
968	Rhododendron strigillosum	Ericaceae	Rhododendron
969	Rhododendron taliense	Ericaceae	Rhododendron
970	Rhododendron tatsienense	Ericaceae	Rhododendron
971	Rhododendron telmateium	Ericaceae	Rhododendron
972	Rhododendron temenium	Ericaceae	Rhododendron
973	Rhododendron traillianum	Ericaceae	Rhododendron
974	Rhododendron trichostomum	Ericaceae	Rhododendron
975	Rhododendron tubulosum	Ericaceae	Rhododendron
976	Rhododendron uvariifolium	Ericaceae	Rhododendron
977	Rhododendron vellereum	Ericaceae	Rhododendron
978	Rhododendron venator	Ericaceae	Rhododendron
979	Rhododendron vernicosum	Ericaceae	Rhododendron
980	Rhododendron viridescens	Ericaceae	Rhododendron
981	Rhododendron wardii	Ericaceae	Rhododendron
982	Rhododendron yungningense	Ericaceae	Rhododendron
983	Rhododendron zheguense	Ericaceae	Rhododendron
984	Rhodoleia henryi	Hamamelidaceae	Rhodoleia
985	Ribes soulieanum	Grossulariaceae	Ribes
986	Rodgersia pinnata	Saxifragaceae	Rodgersia
987	Rodgersia sambucifolia	Saxifragaceae	Rodgersia
988	Rosa lichiangensis	Rosaceae	Rosa
989	Rosa mairei	Rosaceae	Rosa
990	Rosa multibracteata	Rosaceae	Rosa
991	Rosa omeiensis	Rosaceae	Rosa
992	Rosa persetosa	Rosaceae	Rosa
993	Rosa praelucens	Rosaceae	Rosa
994	Rosa weisiensis	Rosaceae	Rosa
995	Rosa zhongdianensis	Rosaceae	Rosa
996	Roscoea cautleoides	Zingiberaceae	Roscoea
997	Roscoea humeana	Zingiberaceae	Roscoea
998	Roscoea schneideriana	Zingiberaceae	Roscoea
999	Rubia filiformis	Rubiaceae	Rubia
1000	Rubia haematantha	Rubiaceae	Rubia
1001	Rubia pallida	Rubiaceae	Rubia
1002	Rubia pseudogalium	Rubiaceae	Rubia
1003	Rubia yunnanensis	Rubiaceae	Rubia
1004	Rubus erythrocarpus	Rosaceae	Rubus
1005	Rubus gyamdaensis	Rosaceae	Rubus
1006	Rubus pseudopileatus	Rosaceae	Rubus
1007	Rubus stans	Rosaceae	Rubus
1008	Rubus stimulans	Rosaceae	Rubus
1009	Rubus subinopertus	Rosaceae	Rubus
1010	Salix balfouriana	Salicaceae	Salix
1011	Salix clathrata	Salicaceae	Salix
1012	Salix daliensis	Salicaceae	Salix
1013	Salix delavayana	Salicaceae	Salix
1014	Salix floccosa	Salicaceae	Salix
1015	Salix gyirongensis	Salicaceae	Salix
1016	Salix heteromera	Salicaceae	Salix
1017	Salix magnifica	Salicaceae	Salix
1018	Salix ovatomicrophylla	Salicaceae	Salix
1019	Salix paraplesia	Salicaceae	Salix
1020	Salix sphaeronymphoides	Salicaceae	Salix
1021	Salix weixiensis	Salicaceae	Salix
1022	Salvia aerea	Lamiaceae	Salvia
1023	Salvia atrorubra	Lamiaceae	Salvia
1024	Salvia bifidocalyx	Lamiaceae	Salvia
1025	Salvia brachyloma	Lamiaceae	Salvia
1026	Salvia brevilabra	Lamiaceae	Salvia
1027	Salvia bulleyana	Lamiaceae	Salvia
1028	Salvia cyclostegia	Lamiaceae	Salvia
1029	Salvia cynica	Lamiaceae	Salvia
1030	Salvia digitaloides	Lamiaceae	Salvia
1031	Salvia evansiana	Lamiaceae	Salvia
1032	Salvia flava	Lamiaceae	Salvia
1033	Salvia handelii	Lamiaceae	Salvia
1034	Salvia heterochroa	Lamiaceae	Salvia
1035	Salvia hylocharis	Lamiaceae	Salvia
1036	Salvia lankongensis	Lamiaceae	Salvia
1037	Salvia omeiana	Lamiaceae	Salvia
1038	Salvia paohsingensis	Lamiaceae	Salvia
1039	Salvia pauciflora	Lamiaceae	Salvia
1040	Salvia pogonochila	Lamiaceae	Salvia
1041	Salvia schizochila	Lamiaceae	Salvia
1042	Salvia smithii	Lamiaceae	Salvia
1043	Salvia subpalmatinervis	Lamiaceae	Salvia
1044	Salvia trijuga	Lamiaceae	Salvia
1045	Salvia wardii	Lamiaceae	Salvia
1046	Salweenia wardii	Fabaceae	Salweenia
1047	Saurauia polyneura	Actinidiaceae	Saurauia
1048	Sauromatum gaoligongense	Araceae	Sauromatum
1049	Saussurea globosa	Asteraceae	Saussurea
1050	Saussurea limprichtii	Asteraceae	Saussurea
1051	Saussurea peduncularis	Asteraceae	Saussurea
1052	Saussurea polycolea	Asteraceae	Saussurea
1053	Saussurea polypodioides	Asteraceae	Saussurea
1054	Saussurea pubifolia	Asteraceae	Saussurea
1055	Saussurea rockii	Asteraceae	Saussurea
1056	Saussurea velutina	Asteraceae	Saussurea
1057	Saussurea wettsteiniana	Asteraceae	Saussurea
1058	Saxifraga balfourii	Saxifragaceae	Saxifraga
1059	Saxifraga brachyphylla	Saxifragaceae	Saxifraga
1060	Saxifraga bulleyana	Saxifragaceae	Saxifraga
1061	Saxifraga cacuminum	Saxifragaceae	Saxifraga
1062	Saxifraga candelabrum	Saxifragaceae	Saxifraga
1063	Saxifraga cardiophylla	Saxifragaceae	Saxifraga
1064	Saxifraga chionophila	Saxifragaceae	Saxifraga
1065	Saxifraga chrysanthoides	Saxifragaceae	Saxifraga
1066	Saxifraga cinerascens	Saxifragaceae	Saxifraga
1067	Saxifraga congestiflora	Saxifragaceae	Saxifraga
1068	Saxifraga culcitosa	Saxifragaceae	Saxifraga
1069	Saxifraga densifoliata	Saxifragaceae	Saxifraga
1070	Saxifraga dianxibeiensis	Saxifragaceae	Saxifraga
1071	Saxifraga dielsiana	Saxifragaceae	Saxifraga
1072	Saxifraga drabiformis	Saxifragaceae	Saxifraga
1073	Saxifraga eglandulosa	Saxifragaceae	Saxifraga
1074	Saxifraga finitima	Saxifragaceae	Saxifraga
1075	Saxifraga flexilis	Saxifragaceae	Saxifraga
1076	Saxifraga forrestii	Saxifragaceae	Saxifraga
1077	Saxifraga gedangensis	Saxifragaceae	Saxifraga
1078	Saxifraga glacialis	Saxifragaceae	Saxifraga
1079	Saxifraga glaucophylla	Saxifragaceae	Saxifraga
1080	Saxifraga gonggashanensis	Saxifragaceae	Saxifraga
1081	Saxifraga gyalana	Saxifragaceae	Saxifraga
1082	Saxifraga hengduanensis	Saxifragaceae	Saxifraga
1083	Saxifraga heterocladoides	Saxifragaceae	Saxifraga
1084	Saxifraga hypericoides	Saxifragaceae	Saxifraga
1085	Saxifraga linearifolia	Saxifragaceae	Saxifraga
1086	Saxifraga nangxianensis	Saxifragaceae	Saxifraga
1087	Saxifraga omphalodifolia	Saxifragaceae	Saxifraga
1088	Saxifraga oreophila	Saxifragaceae	Saxifraga
1089	Saxifraga parvula	Saxifragaceae	Saxifraga
1090	Saxifraga peplidifolia	Saxifragaceae	Saxifraga
1091	Saxifraga pulchra	Saxifragaceae	Saxifraga
1092	Saxifraga punctulatoides	Saxifragaceae	Saxifraga
1093	Saxifraga sanguinea	Saxifragaceae	Saxifraga
1094	Saxifraga sediformis	Saxifragaceae	Saxifraga
1095	Saxifraga signata	Saxifragaceae	Saxifraga
1096	Saxifraga subaequifoliata	Saxifragaceae	Saxifraga
1097	Saxifraga triaristulata	Saxifragaceae	Saxifraga
1098	Saxifraga tsangchanensis	Saxifragaceae	Saxifraga
1099	Saxifraga wenchuanensis	Saxifragaceae	Saxifraga
1100	Saxifraga yezhiensis	Saxifragaceae	Saxifraga
1101	Schefflera fengii	Araliaceae	Schefflera
1102	Schefflera marlipoensis	Araliaceae	Schefflera
1103	Schefflera shweliensis	Araliaceae	Schefflera
1104	Schefflera wardii	Araliaceae	Schefflera
1105	Schisandra lancifolia	Schisandraceae	Schisandra
1106	Schisandra sphaerandra	Schisandraceae	Schisandra
1107	Scutellaria amoena	Lamiaceae	Scutellaria
1108	Scutellaria likiangensis	Lamiaceae	Scutellaria
1109	Senecio densiserratus	Asteraceae	Senecio
1110	Senecio nigrocinctus	Asteraceae	Senecio
1111	Senecio pseudomairei	Asteraceae	Senecio
1112	Senecio pteridophyllus	Asteraceae	Senecio
1113	Silene chungtienensis	Caryophyllaceae	Silene
1114	Silene davidii	Caryophyllaceae	Silene
1115	Silene delavayi	Caryophyllaceae	Silene
1116	Silene herbilegorum	Caryophyllaceae	Silene
1117	Silene melanantha	Caryophyllaceae	Silene
1118	Silene salicifolia	Caryophyllaceae	Silene
1119	Silene scopulorum	Caryophyllaceae	Silene
1120	Silene wardii	Caryophyllaceae	Silene
1121	Sinocrassula yunnanensis	Crassulaceae	Sinocrassula
1122	Sinosassafras flavinervium	Lauraceae	Sinosassafras
1123	Sinosenecio chienii	Asteraceae	Sinosenecio
1124	Sinosenecio fangianus	Asteraceae	Sinosenecio
1125	Sinosenecio homogyniphyllus	Asteraceae	Sinosenecio
1126	Sinosenecio leiboensis	Asteraceae	Sinosenecio
1127	Sinosenecio ligularioides	Asteraceae	Sinosenecio
1128	Sinosenecio rotundifolius	Asteraceae	Sinosenecio
1129	Sinosenecio sichuanicus	Asteraceae	Sinosenecio
1130	Sinosenecio subrosulatus	Asteraceae	Sinosenecio
1131	Sinosenecio yilingii	Asteraceae	Sinosenecio
1132	Skapanthus oreophilus	Lamiaceae	Skapanthus
1133	Smilax emeiensis	Smilacaceae	Smilax
1134	Smilax lunglingensis	Smilacaceae	Smilax
1135	Smilax nana	Smilacaceae	Smilax
1136	Smithorchis calceoliformis	Orchidaceae	Smithorchis
1137	Solms-laubachia eurycarpa	Brassicaceae	Solms-laubachia
1138	Solms-laubachia linearifolia	Brassicaceae	Solms-laubachia
1139	Solms-laubachia minor	Brassicaceae	Solms-laubachia
1140	Solms-laubachia pulcherrima	Brassicaceae	Solms-laubachia
1141	Solms-laubachia retropilosa	Brassicaceae	Solms-laubachia
1142	Solms-laubachia xerophyta	Brassicaceae	Solms-laubachia
1143	Sorbus helenae	Rosaceae	Sorbus
1144	Spodiopogon sagittifolius	Poaceae	Spodiopogon
1145	Stachyurus retusus	Stachyuraceae	Stachyurus
1146	Staphylea campanulata	Staphyleaceae	Staphylea
1147	Stephania chingtungensis	Menispermaceae	Stephania
1148	Streptopus parviflorus	Liliaceae	Streptopus
1149	Strobilanthes yunnanensis	Acanthaceae	Strobilanthes
1150	Swertia alba	Gentianaceae	Swertia
1151	Swertia decora	Gentianaceae	Swertia
1152	Swertia gyacaensis	Gentianaceae	Swertia
1153	Swertia mussotii	Gentianaceae	Swertia
1154	Swertia patens	Gentianaceae	Swertia
1155	Swertia pubescens	Gentianaceae	Swertia
1156	Swertia rosularis	Gentianaceae	Swertia
1157	Swertia tenuis	Gentianaceae	Swertia
1158	Swertia verticillifolia	Gentianaceae	Swertia
1159	Syncalathium chrysocephalum	Asteraceae	Syncalathium
1160	Synotis erythropappa	Asteraceae	Synotis
1161	Synotis lucorum	Asteraceae	Synotis
1162	Synotis solidaginea	Asteraceae	Synotis
1163	Syringa mairei	Oleaceae	Syringa
1164	Syringa wardii	Oleaceae	Syringa
1165	Syringa yunnanensis	Oleaceae	Syringa
1166	Taphrospermum verticillatum	Brassicaceae	Taphrospermum
1167	Taraxacum dasypodum	Asteraceae	Taraxacum
1168	Taraxacum maurocarpum	Asteraceae	Taraxacum
1169	Taxillus thibetensis	Loranthaceae	Taxillus
1170	Tetrastigma hypoglaucum	Vitaceae	Tetrastigma
1171	Tetrastigma subtetragonum	Vitaceae	Tetrastigma
1172	Tetrastigma triphyllum	Vitaceae	Tetrastigma
1173	Tetrastigma tsaianum	Vitaceae	Tetrastigma
1174	Tetrastigma yunnanense	Vitaceae	Tetrastigma
1175	Thalictrum atriplex	Ranunculaceae	Thalictrum
1176	Thalictrum delavayi	Ranunculaceae	Thalictrum
1177	Thalictrum finetii	Ranunculaceae	Thalictrum
1178	Thalictrum smithii	Ranunculaceae	Thalictrum
1179	Thalictrum trichopus	Ranunculaceae	Thalictrum
1180	Thladiantha capitata	Cucurbitaceae	Thladiantha
1181	Thladiantha lijiangensis	Cucurbitaceae	Thladiantha
1182	Thladiantha longisepala	Cucurbitaceae	Thladiantha
1183	Tibetia tongolensis	Fabaceae	Tibetia
1184	Tibetia yunnanensis	Fabaceae	Tibetia
1185	Tofieldia divergens	Tofieldiaceae	Tofieldia
1186	Toxicodendron delavayi	Anacardiaceae	Toxicodendron
1187	Trachycarpus nanus	Arecaceae	Trachycarpus
1188	Trailliaedoxa gracilis	Rubiaceae	Trailliaedoxa
1189	Tremacron forrestii	Gesneriaceae	Tremacron
1190	Tricarpelema xizangense	Commelinaceae	Tricarpelema
1191	Trollius vaginatus	Ranunculaceae	Trollius
1192	Trollius yunnanensis	Ranunculaceae	Trollius
1193	Tupistra pingbianensis	Asparagaceae	Tupistra
1194	Typhonium baoshanense	Araceae	Typhonium
1195	Utricularia salwinensis	Lentibulariaceae	Utricularia
1196	Vaccinium bulleyanum	Ericaceae	Vaccinium
1197	Vaccinium fragile	Ericaceae	Vaccinium
1198	Valeriana sichuanica	Caprifoliaceae	Valeriana
1199	Veronica piroliformis	Plantaginaceae	Veronica
1200	Viburnum davidii	Adoxaceae	Viburnum
1201	Vicia dichroantha	Fabaceae	Vicia
1202	Vicia nummularia	Fabaceae	Vicia
1203	Wendlandia subalpina	Rubiaceae	Wendlandia
1204	Whytockia purpurascens	Gesneriaceae	Whytockia
1205	Youngia paleacea	Asteraceae	Youngia
1206	Yushania brevipaniculata	Poaceae	Yushania
1207	Yushania elevata	Poaceae	Yushania
1208	Yushania levigata	Poaceae	Yushania
1209	Yushania lineolata	Poaceae	Yushania
1210	Yushania maculata	Poaceae	Yushania
1211	Yushania pachyclada	Poaceae	Yushania
1212	Yushania polytricha	Poaceae	Yushania
1213	Zingiber ellipticum	Zingiberaceae	Zingiber
